# Supplementary material for: Abscisic Acid Can Play a Dual Role in the Triticum aestivum–Stagonospora nodorum Pathosystem
Source: Plants (Basel). 2025 Jan 24;14(3):355. doi: 10.3390/plants14030355 (PMC11820657; doi:10.3390/plants14030355)
Supplement: Supplementary file 1 [file plants-14-00355-s001.zip]

Archive with 1 entries (1 files):
- plants-3423265-supplementary/Plants-Suppl-Veselova-2024.pdf
